# Supplementary material for: The association between tropical cyclones and dengue fever in the Pearl River Delta, China during 2013-2018: A time-stratified case-crossover study
Source: PLoS Negl Trop Dis. 2021 Sep 9;15(9):e0009776. doi: 10.1371/journal.pntd.0009776 (PMC8454958; doi:10.1371/journal.pntd.0009776)
Supplement: S1 Table — (XLSX) [file pntd.0009776.s004.xlsx]

## Sheet: sheet1
	TC	AT	MaT	MiT	RF	AWV	MaWV	EWV	AAP	MaAP	MiAP	AVP	ARH	MiRH
TC	1	-0.107	-0.139	-0.083	0.241	0.266	0.274	0.267	-0.219	-0.195	-0.243	-0.016	0.138	0.164
AT	-0.107	1	0.95	0.905	-0.14	-0.066	0.009	-0.013	-0.46	-0.452	-0.479	0.578	-0.169	-0.268
MaT	-0.139	0.95	1	0.775	-0.238	-0.203	-0.097	-0.122	-0.369	-0.355	-0.394	0.468	-0.241	-0.412
MiT	-0.083	0.905	0.775	1	0.061	0.023	0.133	0.118	-0.539	-0.546	-0.542	0.733	0.047	0.003
RF	0.241	-0.14	-0.238	0.061	1	0.049	0.477	0.507	-0.399	-0.417	-0.378	0.453	0.822	0.805
AWV	0.266	-0.066	-0.203	0.023	0.049	1	0.665	0.648	-0.057	-0.056	-0.065	-0.135	-0.173	0.068
MaWV	0.274	0.009	-0.097	0.133	0.477	0.665	1	0.982	-0.29	-0.297	-0.288	0.197	0.203	0.327
EWV	0.267	-0.013	-0.122	0.118	0.507	0.648	0.982	1	-0.289	-0.296	-0.285	0.218	0.242	0.364
AAP	-0.219	-0.46	-0.369	-0.539	-0.399	-0.057	-0.29	-0.289	1	0.992	0.99	-0.61	-0.337	-0.297
MaAP	-0.195	-0.452	-0.355	-0.546	-0.417	-0.056	-0.297	-0.296	0.992	1	0.972	-0.624	-0.354	-0.319
MiAP	-0.243	-0.479	-0.394	-0.542	-0.378	-0.065	-0.288	-0.285	0.99	0.972	1	-0.597	-0.311	-0.266
AVP	-0.016	0.578	0.468	0.733	0.453	-0.135	0.197	0.218	-0.61	-0.624	-0.597	1	0.568	0.465
ARH	0.138	-0.169	-0.241	0.047	0.822	-0.173	0.203	0.242	-0.337	-0.354	-0.311	0.568	1	0.917
MiRH	0.164	-0.268	-0.412	0.003	0.805	0.068	0.327	0.364	-0.297	-0.319	-0.266	0.465	0.917	1
