# Supplementary material for: The association between tropical cyclones and dengue fever in the Pearl River Delta, China during 2013-2018: A time-stratified case-crossover study
Source: PLoS Negl Trop Dis. 2021 Sep 9;15(9):e0009776. doi: 10.1371/journal.pntd.0009776 (PMC8454958; doi:10.1371/journal.pntd.0009776)
Supplement: S2 Table — (XLSX) [file pntd.0009776.s005.xlsx]

## Sheet: Sheet1
	Initial Eigenvalues			Extraction Sums of Squared Loadings
	Total	% of Variance	Cumulative %	Total	% of Variance	Cumulative %
1	5.775	44.421	44.421	5.775	44.421	44.421
2	3.443	26.488	70.91	3.443	26.488	70.91
3	2.051	15.775	86.685	2.051	15.775	86.685
4	0.874	6.722	93.406
5	0.394	3.035	96.441
6	0.298	2.293	98.734
7	0.092	0.709	99.443
8	0.025	0.196	99.639
9	0.021	0.162	99.801
10	0.012	0.091	99.892
11	0.008	0.062	99.953
12	0.004	0.029	99.982
13	0.002	0.018	100
